# Supplementary material for: Caregivers serving as confidants: relationship correlates and well-being by care-recipients’ dementia status
Source: J Gerontol B Psychol Sci Soc Sci. 2026 Jan 2;81(3):gbaf273. doi: 10.1093/geronb/gbaf273 (PMC13376961; doi:10.1093/geronb/gbaf273)
Supplement: gbaf273_Supplementary_Data [file gbaf273_supplementary_data.zip]

Archive with 1 entries (1 files):
- JGSS suppl Huo
